# Supplementary material for: Single Injection of Cross-Linked Hyaluronate in Knee Osteoarthritis: A 52-Week Double-Blind Randomized Controlled Trial
Source: Pharmaceutics. 2022 Aug 25;14(9):1783. doi: 10.3390/pharmaceutics14091783 (PMC9504468; doi:10.3390/pharmaceutics14091783)
Supplement: Supplementary file 1 [file pharmaceutics-14-01783-s001.zip]

Archive with 2 entries (2 files):
- Suppl Figure S1.pdf
- Supplementary Table S1.pdf
